# Supplementary material for: Antihyaluronidase and Antioxidant Potential of Atriplex sagittata Borkh. in Relation to Phenolic Compounds and Triterpene Saponins
Source: Molecules. 2023 Jan 18;28(3):982. doi: 10.3390/molecules28030982 (PMC9921161; doi:10.3390/molecules28030982)
Supplement: Supplementary file 1 [file molecules-28-00982-s001.zip]

Archive with 1 entries (1 files):
- molecules-2079923-supplementary.pdf
